# Supplementary material for: Isolation and Characterization of a Novel Hydrophobin, Sa-HFB1, with Antifungal Activity from an Alkaliphilic Fungus, Sodiomyces alkalinus
Source: J Fungi (Basel). 2022 Jun 23;8(7):659. doi: 10.3390/jof8070659 (PMC9322931; doi:10.3390/jof8070659)
Supplement: Supplementary file 1 [file jof-08-00659-s001.zip]

Archive with 1 entries (1 files):
- jof-1732879-supplementary.pdf
